# Supplementary material for: Early Care and Education Workers’ Experience and Stress during the COVID-19 Pandemic
Source: Int J Environ Res Public Health. 2022 Feb 25;19(5):2670. doi: 10.3390/ijerph19052670 (PMC8910108; doi:10.3390/ijerph19052670)
Supplement: Supplementary file 1 [file ijerph-19-02670-s001.zip]

Archive with 1 entries (1 files):
- ijerph-1590263-supplementary.pdf
